# Supplementary material for: Optic disc and cup segmentation for glaucoma detection using Attention U-Net incorporating residual mechanism
Source: PeerJ Comput Sci. 2024 Mar 28;10:e1941. doi: 10.7717/peerj-cs.1941 (PMC11042003; doi:10.7717/peerj-cs.1941)
Supplement: Supplemental Information 1 [file peerj-cs-10-1941-s001.txt]

Dataset Name：DRISHTI-GS1
Dataset institutions：Medical Image Processing (MIP) group, IIIT Hyderabad
Dataset URL：http://cvit.iiit.ac.in/projects/mip/drishti-gs/mip-dataset2/Home.php
