# Supplementary material for: Optic disc and cup segmentation for glaucoma detection using Attention U-Net incorporating residual mechanism
Source: PeerJ Comput Sci. 2024 Mar 28;10:e1941. doi: 10.7717/peerj-cs.1941 (PMC11042003; doi:10.7717/peerj-cs.1941)
Supplement: Supplemental Information 2 [file peerj-cs-10-1941-s002.txt]

GitHub Link：https://github.com/Kid-FanFan/CupAndDisc_Segmentation

DOI Link：https://doi.org/10.5281/zenodo.10012225
